# Supplementary material for: Genome-wide association analysis identified both RNA-seq and DNA variants associated to paratuberculosis in Canadian Holstein cattle ‘in vitro’ experimentally infected macrophages
Source: BMC Genomics. 2021 Mar 7;22:162. doi: 10.1186/s12864-021-07487-4 (PMC7938594; doi:10.1186/s12864-021-07487-4)
Supplement: Supplementary file 4 — Additional file 4: Supplementary file 1. [file 12864_2021_7487_MOESM4_ESM.txt]

## Supplementary file 1 
# HaplotypeCaller command used for each sample :

java –Xmx16g –jar GenomeAnalysisTK.jar –T HaplotypeCaller –R UMD3.1.fa –I sample.bam –nct 4 –variant_index_type LINEAR – variant_index_parameter 128000 –emitRefConfidence GVCF –o raw.snps.indels.g.vcf. 
