# Supplementary material for: Genome-wide association analysis identified both RNA-seq and DNA variants associated to paratuberculosis in Canadian Holstein cattle ‘in vitro’ experimentally infected macrophages
Source: BMC Genomics. 2021 Mar 7;22:162. doi: 10.1186/s12864-021-07487-4 (PMC7938594; doi:10.1186/s12864-021-07487-4)
Supplement: Supplementary file 5 — Additional file 5: Supplementary file 2. [file 12864_2021_7487_MOESM5_ESM.txt]

## Supplementary file 2
# Joint genotyping analysis for all samples creating a final VCF file

java –Xmx256g –jar GenomeAnalysisTK.jar –T GenotypeGVCFs –R UMD3.1.fa --variant sample1.raw.snps.indels.g.vcf -- variant sample2.raw.snps.indels.g.vcf
