# Supplementary material for: Genome-wide association analysis identified both RNA-seq and DNA variants associated to paratuberculosis in Canadian Holstein cattle ‘in vitro’ experimentally infected macrophages
Source: BMC Genomics. 2021 Mar 7;22:162. doi: 10.1186/s12864-021-07487-4 (PMC7938594; doi:10.1186/s12864-021-07487-4)
Supplement: Supplementary file 6 — Additional file 6: Supplementary file 3. [file 12864_2021_7487_MOESM6_ESM.txt]

Options used in SVS (Golden Helix) for the GWAS analysis

#Identity by descent (IBD) estimation 
	Tool :  Genotype/Quality assurance and Utilities/Identity By Descent Estimation
	Options (only the selected ones are nammed):
		- Output IBS distances ((IBS 2 + 0.5*IBS 1)/# non-missing markers)
		- Output PI = P(Z=1)/2 + P(Z=2)
	
#GWAS using mixed linear model (MLM)
	Tool : Genotype/Mixed Linead Model Analysis 
	Options (only the selected ones are nammed):
		-Regression Model(s) To Use :
			Mixed Model GWAS
			Single-locus mixed model GWAS (EMMAX)
			Multi-locus mixed model GWAS (MLMM)
		-Use Pre-Computed Kinship Matrix (Cov. Matrix or Random Effects)
			Choisir la table : IBS distances ((IBS 2 + 0.5*IBS 1)/# non-missing markers)
		-Genetic Model and Imputation
			Genetic model to use : Additive
			Impute missing data as : Homozygous major allele
		-Addditional Outputs :
			Select Bonferroni 
